# Supplementary material for: Long-term efficacy of oral calcium polystyrene sulfonate for hyperkalemia in CKD patients
Source: PLoS One. 2017 Mar 22;12(3):e0173542. doi: 10.1371/journal.pone.0173542 (PMC5362098; doi:10.1371/journal.pone.0173542)
Supplement: S1 File — (XLSX) [file pone.0173542.s001.xlsx]

## Sheet: Sheet1
patient's number	Sex	Age	CPS	Daily dose	Serum K	K-F/U 1	Interval (week)-F/U 1	K-F/U 2	Interval (months)-F/U 2	K-F/U 3	Interval (months)-F/U 3	K-F/U 4	Interval (months)-F/U 4	Group	Last K	mediation duration		delta K	Hb	BUN	Cr	MDRD_eGFR	CKD_Stage	Na	tCO2	responder	Pre- ACEi or ARB	stopping ACEi or ARB
1	1	77	1	1	5.6	4.4	8							1	4.4	56	1.86667	1.2	11.1	52	3	22	4	142	20.6	1	0
2	1	54	1	2	6.5	5.2	7	4.7	4					2	4.7	112	3.73333	1.8	13.8	31.8	3.05	23	4	140	22.5	1	0
3	2	70	1	2	6.3	5	12			4.6	11	4.1	25	4	4.1	745	24.8333	2.2	9.9	37.5	1.92	27	4	141	21.6	1	0
4	1	58	1	2	6	5	9	5	6					2	5	161	5.36667	1	10.6	67.6	5.83	11	5	145	22.6	1	1	1
5	2	66	1	1	5.9	5.2	12	4.3	5	5.3	11			3	5.3	313	10.4333	0.6	9	75	3.1	16	4	139	24.2	1	1	1
6	1	66	2	2	5.6	5	12	5.7	4	5	8			3	5	226	7.53333	0.6	9.3	87.8	4.68	13	5	138	23.6	1	1	1
7	1	55	1	2	6.3	6.4	5							1	6.4	35	1.16667	-0.1	10	61	3	23	4	139	21.7	0	1	1
8	2	68	2	2	5.9	4.8	10	4.7	6	5.6	12	4.2	33	4	4.2	997	33.2333	1.7	11.9	25	1.5	37	3	142	29	1	1	1
9	1	69	2	2	5.7	4.6	1							1	4.6	7	0.233333	1.1	5.4	73	3.1	21	4	138	19.8	1	1	1
10	1	65	1	1	5.6	6	2							1	6	14	0.466667	-0.4	10.7	58.2	4.36	15	4	141	23.2	0	0
11	1	70	2	2	6	4.6	1							1	4.6	7	0.233333	1.4	.	42.8	4.07	16	4	138	20.9	1	1	1
12	1	74	1	3	6.5	3.4	1							1	3.4	7	0.233333	3.1	8.6	77.8	3.83	16	4	139	17.2	1	0
13	1	73	2	2	6.3	6.2	4							1	6.2	27	0.9	0.1	8	53.4	3.64	18	4	141	18.4	1	1	1
14	2	46	1	1	5.7	5.1	1							1	5.1	7	0.233333	0.6	9.9	34	2.6	21	4	141	24.2	1	1	1
15	1	72	1	1	6	4.8	10							1	4.8	70	2.33333	1.2	7.7	78.7	5.98	10	5	141	25	1	1	1
16	1	67	1	2	6.9	4.9	3							1	4.9	15	0.5	2	10.8	47	1.8	40	3	138	19.1	1	0
17	1	59	1	1	5.8	4.9	4							1	4.9	28	0.933333	0.9	13.9	24.4	2.43	29	4	142	22.5	1	1	1
18	1	38	1	1	5.9	5.8	2							1	5.8	11	0.366667	0.1	9.5	79.2	3.9	18	4	140	19.9	1	0
19	1	62	1	2	5	5.4	11	5	5					2	5	126	4.2	0	9.7	78	8	7	5	134	15.2	0	0
20	2	65	1	2	5.9	4.4	13	4.3	6	4.3	7			3	4.3	213	7.1	1.6	11.3	53.1	2.71	19	4	134	25.7	1	1	1
21	1	75	2	1	5.5	4.4	12	4.5	5	4.7	12	5.1	26	4	5.1	770	25.6667	0.4	11.2	18.1	1.99	35	3	141	27.2	1	0
22	1	46	2	2	5	4.5	2							1	4.5	14	0.466667	0.5	14.3	22.2	1.16	72	2	142	30.2	1	1	1
23	2	20	1	1	5.5	4.9	1							1	4.9	7	0.233333	0.6	8.3	60.6	1.48	48	3	137	21.2	1	1	1
24	1	40	1	1	5.2	5.3	9	4.3	5	4.9	11	4.5	21	4	4.5	623	20.7667	0.7	10.6	48	2.1	37	3	139	32.3	1	1	1
25	1	68	1	0.5	5.3	5.1	11	5.5	4					2	5.5	105	3.5	-0.2	11.3	55	5.28	12	5	141	20.6	0	1	1
26	2	61	2	2	5.8	4.3	13	4.8	6	4.4	12	5	52	4	5	1563	52.1	0.8	10.8	37	1.8	30	3	144	33.1	1	0
27	2	90	2	2	5.7	3.8	6							1	3.8	42	1.4	1.9	10.1	78.5	3.14	15	4	142	30.3	1	0
28	2	80	2	1	5.6	5.6	9	3.6	5	4.7	10	5.6	14	4	5.6	396	13.2	0	11.3	29.8	2.43	38	3	141	26.8	0	1	1
29	1	52	1	1	5.3	4.7	4							1	4.7	28	0.933333	0.6	7.8	90.1	11.07	5	5	140	20.2	1	1	1
30	1	63	1	1	5.8	5.4	9	5	4					2	5	107	3.56667	0.8	10.4	35.6	1.67	44	3	139	21	1	1	1
31	2	71	2	1	5.6	5.5	11							1	5.5	72	2.4	0.1	10	21.3	1.06	54	3	143	31.8	1	1	1
32	2	72	2	2	5.5	4.8	9	4.9	6	4.9	11			3	4.9	329	10.9667	0.6	10.1	51.9	2.49	20	4	141	.	1	0
33	2	75	1	1	5.7	4.7	4							1	4.7	28	0.933333	1	7.1	55	2.5	20	4	142	31	1	1	1
34	2	54	1	1	5.3			4.2	6					2	4.2	156	5.2	1.1	11.3	21.7	1.13	53	3	136	29.9	1	0
35	2	67	1	1	5.7	5.6	6							1	5.6	42	1.4	0.1	9.9	46.4	2.47	21	4	142	19.8	1	1	1
36	2	82	2	1	5.5	5.2	4	4.9	4	4.7	10	4.9	19	4	4.9	573	19.1	0.6	10.7	37	1.53	35	3	140	27.8	1	1	1
37	1	44	1	3	5.1	5	9	4.8	6	4.9	11	4.5	14	4	4.5	421	14.0333	0.6	12.9	39.4	3.2	23	4	137	22.1	1	1	1
38	1	78	1	2	5.9	4.7	13							1	4.7	91	3.03333	1.2	9.9	42.7	4.01	15	4	140	21.3	1	0
39	2	82	2	2	5.8	5.9	8							1	5.9	56	1.86667	-0.1	11	41	2	25	4	142	26.8	0	1	1
40	1	68	1	2	5.5			5.4	4	4.8	11			3	4.8	333	11.1	0.7	8.7	68	3.8	17	4	138	20.5	1	1	1
41	1	59	1	1	5.4	5.1	8							1	5.1	51	1.7	0.3	10.5	43.6	3.27	21	4	141	26.1	1	0
42	1	71	1	1	5.6	4.3	9	4.9	5	4.4	11			3	4.4	315	10.5	1.2	11.8	33.1	1.46	51	3	143	21.9	1	1	1
43	1	58	1	2	6.1	5.2	10	6.3	6					2	6.3	165	5.5	-0.2	12.7	30	1.8	41	3	135	24.6	0	1	1
44	1	53	2	2	5.7	4.7	6							1	4.7	36	1.2	1	10.4	52	3.2	22	4	142	28.2	1	1	1
45	2	55	2	3	5.8	4	2							1	4	13	0.433333	1.8	13.3	50	1.68	34	3	132	.	1	0
46	1	71	2	2	5.9	4.9	9	4.8	5	5.7	7			3	5.7	188	6.26667	0.2	11.2	31	2	35	3	141	25.8	1	1	1
47	1	60	1	1	6	5	6	5.2	4					2	5.2	106	3.53333	0.8	11.5	57	4.2	15	4	132	30.7	1	1	1
48	2	78	1	1	5.7			5.2	4					2	5.2	117	3.9	0.5	10.5	47	2.2	23	4	143	30.7	1	1	1
49	1	32	2	3	5.9					5.5	7			3	5.5	197	6.56667	0.4	11.4	85	6.2	11	5	141	17.9	1	1	1
50	2	42	1	2	5.5	3.2	4							1	3.2	23	0.766667	2.3	9	78.6	2.81	20	4	138	21.5	1	1	1
51	2	50	2	3	5.6	5.8	4							1	5.8	28	0.933333	-0.2	10	43	1.8	32	3	137	21.6	0	1	1
52	1	47	2	1	5.8	5.6	9	5.5	5	4.9	10	5.8	20	4	5.8	600	20	0	13.5	17	1	85	2	140	31.4	0	1	1
53	1	53	2	2	5.8	4.6	6	4.9	6	5	12	4.7	30	4	4.7	900	30	1.1	10.9	41.9	3.13	22	4	138	20.6	1	1	1
54	2	64	1	2	5.2	3.6	4							1	3.6	27	0.9	1.6	10.4	49	2.1	25	4	143	24	1	1	1
55	1	79	1	1	5.5	5.7	6							1	5.7	42	1.4	-0.2	10.5	58	3.11	21	4	142	22.9	0	0
56	1	61	1	1	5.5	4.9	8							1	4.9	51	1.7	0.6	10.2	61	3.7	18	4	136	19.5	1	1	1
57	1	40	1	1	5.4			4.4	4					2	4.4	114	3.8	1	11.2	25.6	1.53	54	3	141	28.5	1	1	1
58	2	87	1	2	6.1	4.2	13							1	4.2	91	3.03333	1.9	10.8	34	2.4	20	4	145	18	1	0
59	1	37	1	2	5.7	4.7	12	6	5					2	6	141	4.7	-0.3	11.9	83	5.33	13	5	144	21.3	0	1	1
60	2	34	1	1	5.4	5	2							1	5	10	0.333333	0.4	10.6	53	1.6	39	3	138	28	1	0
61	2	70	2	3	5.9	5.5	9	4.4	4					2	4.4	118	3.93333	1.5	13	19.5	1.08	53	3	146	.	1	1	1
62	2	71	1	1	5.6	4.7	3							1	4.7	21	0.7	0.9	10.6	30.8	1.29	43	3	134	24.3	1	1	1
63	2	24	1	2	5.5	3.5	3							1	3.5	19	0.633333	2	10.6	133.4	8.03	7	5	136	22.3	1	1	2
64	1	31	1	2	6.1	5.7	9	5.1	6	5.6	8			3	5.6	229	7.63333	0.5	13.4	60.9	3.26	24	4	138	22.8	1	1	1
65	1	87	1	3	6.7	5.3	8			4.9	12	4.5	13	4	4.5	390	13	2.2	9.4	25	2.2	30	3	134	19.8	1	1	1
66	2	70	2	3	6.1	5.4	10	4.8	6	6	8			3	6	231	7.7	0.1	9.3	43.5	2.03	26	4	144	.	1	1	1
67	1	76	1	1	5.7	4.3	4							1	4.3	23	0.766667	1.4	8.9	45.6	2.56	26	4	139	16.1	1	0
68	2	43	2	1	5.5	4.7	3							1	4.7	19	0.633333	0.8	10.8	51	2.9	19	4	139	23.1	1	1	1
69	2	64	1	1	5.8	6.4	4							1	6.4	24	0.8	-0.6	10.1	47.4	2.02	26	4	143	26.5	0	1	1
70	2	73	2	2	5.8	4.4	5	5.5	5	5.6	12			3	5.6	336	11.2	0.2	11.4	24.1	1.56	35	3	146	23.8	1	1	1
71	1	54	1	1	5.4	4.7	7	5.4	4					2	5.4	111	3.7	0	8.9	74.7	7.92	8	5	144	23.1	0	1	1
72	1	43	1	2	5.6	4.9	8							1	4.9	56	1.86667	0.7	14.9	32.7	2.26	34	3	143	20.5	1	1	1
73	2	76	2	3	5.5	5.1	12	5.8	6	5.5	12	5	13	4	5	376	12.5333	0.5	8.8	63	3.2	15	4	143	18.2	1	0
74	1	76	1	1	6	4.4	8							1	4.4	52	1.73333	1.6	11.6	43	1.9	37	3	140	27.6	1	0
75	1	71	2	2	5.7	4.4	13	4.6	5	4.9	12	4.9	21	4	4.9	641	21.3667	0.8	15.1	43.3	2.01	35	3	140	21.9	1	1	1
76	2	81	1	1	5.7	3.8	12	3.9	4					2	3.9	111	3.7	1.8	7.3	19.5	1.12	50	3	139	17.5	1	0
77	2	76	2	2	5.6	5.4	9							1	5.4	63	2.1	0.2	12.6	50	2.7	18	4	141	24.8	1	1	1
78	1	78	2	1	5.6			5.2	4	5.1	10	4.8	31	4	4.8	924	30.8	0.8	12.8	14.1	1.2	62	2	140	29.6	1	1	1
79	2	67	1	2	5.5	4.5	8	3.6	6	4.6	12	3.7	56	4	3.7	1694	56.4667	1.8	8.6	68	3.4	14	5	144	22.1	1	1	1
80	1	39	1	1	5.9			5.2	6	6	9	5.3	13	4	5.3	384	12.8	0.6	11.6	38	3.6	20	4	142	20.8	1	1	1
81	1	66	1	1	5.3	4.9	11							1	4.9	77	2.56667	0.4	13.4	68.2	2.09	34	3	141	29.9	1	0
82	2	65	1	1	5.7	5.3	4							1	5.3	28	0.933333	0.4	10.3	41.3	3.1	16	4	134	22.5	1	1	1
83	2	73	1	1	5.8	4.8	3							1	4.8	17	0.566667	1	10.9	17.9	1.16	49	3	142	26.4	1	1	2
84	2	70	1	2	5.9	4.4	3							1	4.4	15	0.5	1.5	11	23.3	1.72	31	3	140	29.1	1	0
85	1	53	1	1	5.5	4.9	5							1	4.9	35	1.16667	0.6	12.1	22.4	1.39	57	3	136	31.9	1	1	1
86	1	64	1	2	5.5	4.3	13	5.7	5	5.2	12	4.8	26	4	4.8	786	26.2	0.7	12.1	60	2.8	24	4	137	18.9	1	0
87	1	71	1	1	5.7	4.2	9	5.1	6	3.9	10	3.6	15	4	3.6	445	14.8333	2.1	11	71.6	3.46	19	4	141	22.5	1	1	1
88	1	77	1	2	5.5	4.8	3							1	4.8	18	0.6	0.7	11.2	86.3	7.76	7	5	131	18.6	1	1	1
89	1	43	2	2	5.6	4.8	6							1	4.8	36	1.2	0.8	12.2	30	2.74	27	4	141	.	1	1	1
90	1	82	1	1	5.7	4.9	13	5.6	6	6.1	9			3	6.1	255	8.5	-0.4	8.1	35.6	1.49	48	3	140	17.4	0	1	1
91	1	62	2	1	5.6	4.2	9	5.1	5	4.4	9	4.8	16	4	4.8	462	15.4	0.8	15.6	19.7	1.28	61	2	140	28.3	1	0
92	2	50	1	1	5.6	5	8							1	5	50	1.66667	0.6	11.9	34.4	2.62	21	4	144	28.8	1	1	2
93	1	72	1	2	6	4.5	5	4.7	6	4.6	9			3	4.6	266	8.86667	1.4	10.9	51.6	2.35	29	4	141	24.5	1	1	1
94	2	48	2	3	5.7	4.9	9							1	4.9	62	2.06667	0.8	9.1	52.5	2.69	20	4	137	23.8	1	1	1
95	2	70	1	2	5.9	6.2	1							1	6.2	7	0.233333	-0.3	9.2	38.7	1.3	43	3	141	.	0	1	2
96	2	53	1	1	5.8	4.8	6							1	4.8	42	1.4	1	10.8	63.2	4.55	11	5	142	21.1	1	1	1
97	1	68	1	1	5.4	4.4	7							1	4.4	46	1.53333	1	9.6	77.9	6.71	9	5	141	23.6	1	0
98	1	47	1	1	5.3	4.6	4							1	4.6	28	0.933333	0.7	13.4	38	2.4	31	3	141	22.1	1	1	1
99	2	61	2	2	5.8	5	4							1	5	28	0.933333	0.8	9.9	35.1	1.87	29	4	139	.	1	1	1
100	2	71	1	1	5.7	4.7	6	5	6	4.9	12	4.5	31	4	4.5	944	31.4667	1.2	10.4	28.3	2.25	23	4	141	23.4	1	0
101	1	59	2	1	5.5	4.8	12	5.5	4					2	5.5	119	3.96667	0	10.9	45	1.67	45	3	137	21.7	0	1	1
102	1	72	1	2	6.1	5.7	3							1	5.7	21	0.7	0.4	8.8	97.5	4.4	14	5	136	14.6	1	0
103	2	60	1	1	5.6	5.2	8	5.3	5	5.4	9	4.9	13	4	4.9	371	12.3667	0.7	10.8	37.4	1.89	29	4	141	23.6	1	1	1
104	2	54	1	2	5.2	4.2	12	3.8	6	4.5	12	4.5	33	4	4.5	997	33.2333	0.7	10.6	38	2.35	23	4	141	21	1	0
105	1	64	1	2	6	4.9	6							1	4.9	42	1.4	1.1	11.7	39.1	1.66	45	3	142	25.1	1	1	2
106	1	41	1	2	6.3	5.9	2							1	5.9	11	0.366667	0.4	12.5	none	2	39	3	137	26.5	1	1	1
107	2	76	1	1	5.7	5.2	9	5.1	6	4.7	9			3	4.7	260	8.66667	1	10	30.2	1.52	35	3	140	23.7	1	0
108	1	75	1	1	5.8	4.6	8							1	4.6	56	1.86667	1.2	13.7	47	1.6	45	3	135	24.6	1	1	1
109	1	52	1	3	6.4	5.4	9	4.6	4					2	4.6	117	3.9	1.8	9.6	26	1.8	42	3	141	20.6	1	0
110	2	89	2	2	6.2	4.9	4							1	4.9	28	0.933333	1.3	10.4	55	3.3	14	5	143	19.1	1	0
111	1	46	1	2	6	4.4	13	4.2	5	4.2	7			3	4.2	205	6.83333	1.8	14.7	59	3	24	4	133	27.1	1	0
112	1	73	1	1	5.4	6.1	10	5.7	5	5.4	9			3	5.4	257	8.56667	0	15	28	2.39	28	4	141	21.6	0	0
113	2	48	1	1	5.6	4.6	12	4.9	5					2	4.9	145	4.83333	0.7	9.5	53.7	3.16	17	4	142	22.8	1	1	1
114	1	66	2	3	5.9	4.8	2							1	4.8	8	0.266667	1.1	9.4	21.2	1.64	45	3	142	24.8	1	1	1
115	1	49	1	3	6.4	4.9	6							1	4.9	38	1.26667	1.5	10.3	47.5	5.37	12	5	142	19.9	1	0
116	1	62	1	1	5.7	4.7	9							1	4.7	63	2.1	1	11.6	17	1.4	55	3	138	28.2	1	0
117	2	82	2	3	5.9	4.9	13	4.1	5					2	4.1	140	4.66667	1.8	8.7	28	1.8	29	4	138	19.4	1	1	1
118	2	73	1	1	5.2	3.9	2							1	3.9	13	0.433333	1.3	12.7	21.6	1.68	32	3	136	31.4	1	0
119	1	76	1	1	5.7	4.7	8							1	4.7	56	1.86667	1	12	34.8	1.73	41	3	134	18.4	1	0
120	2	68	2	1	5.7	5.4	13	4.9	6	4.8	10			3	4.8	276	9.2	0.9	10.8	25	1.8	30	3	145	27.7	1	1	1
121	2	58	1	1	6	4.9	8							1	4.9	52	1.73333	1.1	8.1	19	1.21	49	3	142	26.4	1	1	1
122	2	57	1	3	6.4	4.8	2							1	4.8	11	0.366667	1.6	12.7	30	1.5	38	3	143	18.1	1	0
123	1	47	1	1	5.6	5.5	7							1	5.5	46	1.53333	0.1	9.8	52	5.1	13	5	137	16.6	1	1	1
124	2	83	1	1	5.6	5.5	8							1	5.5	56	1.86667	0.1	10.6	33.9	2.48	20	4	133	20.4	1	0
125	1	75	1	1	5.2	5.8	9							1	5.8	58	1.93333	-0.6	9.7	27.2	1.87	38	3	136	25.8	0	1	1
126	1	72	2	2	5.9	4.7	12	5.2	5	4.8	11	4.7	17	4	4.7	509	16.9667	1.2	8.9	65.4	4.99	12	5	137	21.3	1	1	1
127	1	89	1	1	5.8	4.9	2							1	4.9	13	0.433333	0.9	10.2	44.3	1.92	35	3	145	21.4	1	1	1
128	1	77	1	1	5.9	5.1	2	6.2	4					2	6.2	111	3.7	-0.3	10.1	57.8	2.63	25	4	142	19.5	0	1	1
129	2	80	1	2	6	4.2	1							1	4.2	7	0.233333	1.8	12.7	26.1	1.01	56	3	139	26.6	1	0
130	1	70	1	2	6	4.2	8							1	4.2	52	1.73333	1.8	12.3	33.7	2.04	34	3	142	.	1	1	1
131	2	72	1	3	6.8	5.5	5							1	5.5	33	1.1	1.3	10.2	40.3	1.84	29	4	140	19.7	1	1	2
132	1	70	2	3	5.9	4.8	10	4.7	6					2	4.7	176	5.86667	1.2	9.3	21.7	1.47	50	3	140	23	1	1	1
133	1	59	2	2	6.3	5.8	7	4.1	4					2	4.1	99	3.3	2.2	10.3	26.1	3.29	21	4	138	22.3	1	1	1
134	1	80	1	1	5.7	4.8	13	5	6	4.4	12	6.2	35	4	6.2	1057	35.2333	-0.5	10.5	48	2.5	27	4	142	23.7	0	1	1
135	1	73	1	3	6.6	5.1	8							1	5.1	55	1.83333	1.5	8.4	46	3.4	19	4	139	23.2	1	1	1
136	1	55	1	1	5.7	4.6	2							1	4.6	14	0.466667	1.1	10.3	47.1	2.33	31	3	139	15.5	1	1	1
137	2	91	1	1	5.6	5.1	70	4.2	4					2	4.2	98	3.26667	1.4	8.9	31.7	1.27	42	3	131	23.8	1	0
138	1	70	1	1	5.8	4.4	12	5	5	4.9	11	5.1	22	4	5.1	651	21.7	0.7	9.6	64	3.3	20	4	140	30.5	1	1	1
139	1	53	1	3	6.8	4.3	13							1	4.3	91	3.03333	2.5	11.8	49.9	1.49	52	3	139	.	1	1	1
140	2	55	1	1	5.7	5.8	3							1	5.8	21	0.7	-0.1	9.3	38	2	27	4	144	14.8	0	0
141	1	53	1	2	6	4.9	1							1	4.9	7	0.233333	1.1	14.1	34	2.2	33	3	141	23.5	1	0
142	2	60	1	1	5.9	4.2	10							1	4.2	70	2.33333	1.7	9.5	54.9	3.23	16	4	139	25.5	1	0
143	2	55	1	1	5.5	4.4	8							1	4.4	52	1.73333	1.1	8.5	62.3	3.94	13	5	139	18.7	1	1	1
144	1	75	1	2	6.1	4.9	2							1	4.9	14	0.466667	1.2	8.3	111	10	5	5	138	13.5	1	1	1
145	1	82	1	2	6	5	8							1	5	56	1.86667	1	13.8	23.5	1.98	35	3	138	21.9	1	0
146	2	35	1	1	5.9	5.5	7	5	4					2	5	117	3.9	0.9	9.5	71.6	4.14	13	5	142	19.8	1	1	1
147	2	80	1	2	5.7	4.3	6							1	4.3	42	1.4	1.4	9.1	40.1	2.08	24	4	133	18.6	1	0
148	2	76	1	2	6.1	7.1	3							1	7.1	21	0.7	-1	9.3	61	5.2	9	5	143	20.3	0	0
149	2	57	1	1	6.1	5.7	13							1	5.7	90	3	0.4	9.2	54.6	3.51	14	5	143	20.4	1	1	1
150	2	84	2	3	6.9	3.1	2							1	3.1	14	0.466667	3.8	9.5	96.7	2.9	16	4	138	18.7	1	1	1
151	2	61	1	1	5.9	4.7	9							1	4.7	60	2	1.2	12.4	32	1.4	41	3	143	23.6	1	0
152	2	74	1	2	6.1	3.6	9							1	3.6	58	1.93333	2.5	11.9	80	3.1	16	4	139	23.2	1	1	1
153	1	55	2	2	5.6	5.5	5							1	5.5	31	1.03333	0.1	8.9	55.3	2.98	23	4	141	15.7	1	1	1
154	1	88	2	2	6.1	5.2	6							1	5.2	42	1.4	0.9	9.9	74	4.7	13	5	136	20.7	1	1	1
155	2	78	1	2	5.9	5	3							1	5	21	0.7	0.9	8.3	30.1	2.27	22	4	138	25.5	1	1	1
156	2	79	1	1	5.4	5.6	10							1	5.6	64	2.13333	-0.2	11.4	33.3	1.53	35	3	141	25.4	0	1	1
157	1	76	1	1	5.7	5.2	12	4.9	6	5.6	9			3	5.6	272	9.06667	0.1	11	27	2.09	33	3	140	25.9	1	1	1
158	1	37	2	1	5.9			5.7	4					2	5.7	99	3.3	0.2	11.1	53.1	2.95	26	4	141	21.6	1	1	1
159	1	85	1	2	5.9	5.2	9	3.5	4					2	3.5	96	3.2	2.4	12.1	55.9	1.68	41	3	138	23.1	1	1	1
160	2	83	1	1	5.6	4.5	3							1	4.5	15	0.5	1.1	9.1	30.7	1.62	32	3	144	20.6	1	0
161	1	51	1	1	6.2	6.2	4							1	6.2	28	0.933333	0	10.1	40	1.4	57	3	138	29.7	0	1	1
162	1	83	2	1	5.9	4.1	13							1	4.1	86	2.86667	1.8	12.4	28.2	1.45	49	3	135	24.3	1	1	1
163	2	65	1	1	5.8	4.7	2							1	4.7	14	0.466667	1.1	8.7	94	5.4	8	5	140	19.3	1	0
164	2	39	1	2	6.1	5.4	4							1	5.4	27	0.9	0.7	9.9	98.5	6.55	7	5	142	15	1	0
165	2	61	1	1	5.2	3.6	5							1	3.6	32	1.06667	1.6	9.2	27.1	1.44	39	3	142	25.7	1	0
166	1	57	1	2	6.2	4.7	10							1	4.7	64	2.13333	1.5	11.1	27.3	2.88	24	4	137	21.6	1	0
167	1	41	2	3	5.7	4.3	10							1	4.3	70	2.33333	1.4	11.1	41	3.79	19	4	142	24.9	1	1	1
168	1	79	2	1	5.7	5.2	10	4.9	5	5.1	8			3	5.1	226	7.53333	0.6	13.7	16	1.3	57	3	140	30.4	1	1	1
169	2	52	2	2	5.3	4.6	11	4.9	6	5.9	12			3	5.9	336	11.2	-0.6	14.2	34	2.1	26	4	135	17	0	0
170	2	69	1	2	5.5	4.8	5							1	4.8	29	0.966667	0.7	10.6	54	3	16	4	141	24	1	0
171	1	69	1	1	5.8	5.9	9							1	5.9	63	2.1	-0.1	13.8	44.3	5.2	12	5	142	24.9	0	0
172	2	66	1	1	6.3	4.4	7							1	4.4	44	1.46667	1.9	10.7	20	0.9	67	2	138	23.1	1	1	1
173	2	85	2	3	5.6	4	13							1	4	87	2.9	1.6	9.4	36	1.2	45	3	139	20.7	1	0
174	2	77	1	1	5	3.9	10	4.2	6					2	4.2	180	6	0.8	12	46.4	2.08	25	4	142	29.9	1	1	2
175	2	63	1	3	5.8	4.7	1							1	4.7	7	0.233333	1.1	12.7	27.4	1.32	43	3	143	25.3	1	0
176	2	47	1	1	5.7	5.5	6							1	5.5	39	1.3	0.2	10.3	47.3	3.07	17	4	141	18.9	1	1	1
177	1	32	1	2	5.6	5.6	4							1	5.6	26	0.866667	0	10.7	111.2	10.1	6	5	140	19.4	0	0
178	1	36	2	2	5.7	4.9	5	5	6	4.9	8			3	4.9	224	7.46667	0.8	10.6	64.5	5.19	13	5	142	20	1	1	1
179	1	69	1	2	6	4.7	9							1	4.7	63	2.1	1.3	12.5	42.8	1.71	42	3	139	24.6	1	0
180	2	67	2	1	5.3	4.9	12							1	4.9	83	2.76667	0.4	11.1	34	1.5	37	3	138	22.5	1	1	1
181	2	49	1	2	5.9	4.7	10							1	4.7	69	2.3	1.2	8.6	44	2.8	19	4	141	23.8	1	1	1
182	2	57	1	1	5.7	5.2	8							1	5.2	56	1.86667	0.5	11.7	36.9	1.03	59	3	142	26	1	0
183	1	74	1	1	5.8	4.1	3							1	4.1	21	0.7	1.7	9.8	29.4	2.13	32	3	138	24.4	1	0
184	2	67	1	1	5.4	4.9	13	5.2	6	5.1	12	4.8	35	4	4.8	1062	35.4	0.6	10.5	21.3	1.24	46	3	143	22	1	1	1
185	1	42	1	1	5.9	5	11	5.6	5					2	5.6	136	4.53333	0.3	9	61.8	2.84	26	4	142	21.7	1	0
186	1	77	1	2	6.5	4.5	2							1	4.5	14	0.466667	2	15	33	1.7	42	3	138	28.5	1	0
187	1	57	1	1	5.9	4.5	11	4.8	4					2	4.8	107	3.56667	1.1	9.3	42.3	2.88	24	4	142	20.4	1	0
188	2	56	2	2	5.6	4.8	4							1	4.8	28	0.933333	0.8	11	19.7	1.59	36	3	143	26.6	1	0
189	2	45	1	1	5.7	4.8	9							1	4.8	58	1.93333	0.9	11.8	50	3.3	16	4	140	20.7	1	1	1
190	1	58	1	3	6.8	5.7	9							1	5.7	14	0.466667	1.1	7.1	67	6.1	10	5	133	14.1	1	0
191	1	53	2	1	5			5.2	4					2	5.2	93	3.1	-0.2	13.9	27.9	1.6	48	3	140	26.1	0	0
192	1	68	1	3	5.9	4.9	2							1	4.9	10	0.333333	1	9.7	24.7	1.55	48	3	140	25.2	1	0
193	2	75	1	1	5.8	5	11	4.1	5					2	4.1	137	4.56667	1.7	9.2	54	3.7	13	5	142	19.9	1	0
194	2	74	1	1	5.8	5.2	4							1	5.2	28	0.933333	0.6	12.7	87	5.5	8	5	138	26.1	1	0
195	2	86	2	1	5.7	4.5	3							1	4.5	21	0.7	1.2	9.2	24.7	1.2	45	3	141	23.3	1	1	1
196	1	65	1	1	5.4	4.6	12	3.9	6	3.7	12	3.9	19	4	3.9	568	18.9333	1.5	8.2	34.9	1.78	41	3	138	21.7	1	1	1
197	2	70	1	1	5.1	5.5	10							1	5.5	70	2.33333	-0.4	8.9	78	5.3	9	5	135	27.8	0	1	1
198	2	24	2	2	6.2	5.2	3							1	5.2	21	0.7	1	9.7	30.9	1.24	56	3	139	20.7	1	1	1
199	1	62	1	1	5.8	5.5	6							1	5.5	36	1.2	0.3	12.4	31	2.3	31	3	139	18.7	1	1	1
200	1	77	2	1	6	5.3	12			5.2	12	5.2	14	4	5.2	420	14	0.8	10	74.8	3.8	17	4	136	26	1	1	1
201	2	59	1	1	5.5	5.2	6							1	5.2	42	1.4	0.3	11.8	22.7	1.56	36	3	149	.	1	0
202	2	54	2	2	5.8	4.6	9							1	4.6	62	2.06667	1.2	11	66.8	4.46	11	5	144	22.7	1	1	1
203	1	67	1	2	5.8	5	11							1	5	77	2.56667	0.8	13.2	36	1.6	46	3	139	20.3	1	0
204	2	47	1	1	5.9	4.4	5							1	4.4	29	0.966667	1.5	9.8	60.5	4.16	12	5	139	18	1	0
205	2	70	1	3	6.4	5.7	3							1	5.7	20	0.666667	0.7	10.2	85.7	8.33	5	5	142	11.5	1	1	1
206	1	80	2	3	5.7	6.2	8							1	6.2	54	1.8	-0.5	9.3	49	3.3	19	4	141	26.3	0	1	1
207	1	59	2	1	5.5	4.7	9	6.3	4					2	6.3	95	3.16667	-0.8	10.9	42	1.5	51	3	139	18.4	0	1	1
208	2	80	2	2	5.8	4.6	7							1	4.6	49	1.63333	1.2	12.3	30.3	1.12	50	3	140	23.9	1	0
209	2	74	1	1	5.7	5.1	2							1	5.1	8	0.266667	0.6	8.5	76.9	6.21	7	5	141	19.4	1	1	1
210	1	61	1	1	5.5			4.6	4					2	4.6	104	3.46667	0.9	13.1	51	2.7	26	4	140	24.5	1	1	1
211	1	72	2	1	5.6	5.4	6	5	6	5.4	11			3	5.4	314	10.4667	0.2	10.9	20.5	1.22	62	2	133	26.7	1	1	1
212	1	54	1	3	6.6	5	2							1	5	14	0.466667	1.6	8.6	61	3.4	20	4	141	23.4	1	0
213	2	45	1	2	5.7	5	10	5.5	6	5	12			3	5	338	11.2667	0.7	10	82	4.2	12	5	142	16.9	1	1	1
214	1	50	1	2	5.8	4.4	4							1	4.4	28	0.933333	1.4	10.7	30.1	1.78	43	3	139	23	1	0
215	1	59	1	2	5.8	5.1	6							1	5.1	42	1.4	0.7	12.2	35.8	2.3	31	3	138	23.2	1	1	1
216	2	72	2	3	5.9	4.8	10	4.6	6	5.3	12	4.9	17	4	4.9	509	16.9667	1	9.7	37	1.8	29	4	142	24.3	1	1	1
217	1	78	1	1	5.8					5.2	7	4	16	4	4	479	15.9667	1.8	10.6	42.5	1.23	60	2	144	21.5	1	1	1
218	2	73	2	2	6			4.6	4	5.3	7			3	5.3	189	6.3	0.7	11.3	30	1.7	31	3	141	19	1	0
219	2	46	1	2	6	5.4	9	4.6	6					2	4.6	175	5.83333	1.4	8.6	33	1.3	47	3	144	20.5	1	1	1
220	2	65	1	1	5.6	4.9	10	5	6	5	11			3	5	306	10.2	0.6	9.1	54.6	2.76	18	4	144	20	1	1	1
221	1	64	2	2	5.7	4.4	13	4.1	6	4.6	12	4.5	22	4	4.5	643	21.4333	1.2	15	43.2	1.78	41	3	141	29.6	1	0
222	1	55	1	1	5.5	5.7	4							1	5.7	24	0.8	-0.2	12.8	51.8	2.8	25	4	139	21.2	0	1	1
223	1	42	2	1	5.7	4	6	4.8	6	4.9	12	3.6	37	4	3.6	1116	37.2	2.1	12.7	20	1.4	59	3	138	24.2	1	1	1
224	2	57	1	1	5.4	5.4	9	5.2	5	5.7	12	5.2	16	4	5.2	483	16.1	0.2	9.9	28	1.5	38	3	140	24.2	1	1	1
225	1	62	1	1	5.3	5.2	12	4.4	6					2	4.4	170	5.66667	0.9	8.6	32	1.7	44	3	143	27.5	1	0
226	2	77	1	1	5.8	5.4	13							1	5.4	91	3.03333	0.4	14.2	24	1.4	39	3	139	29.4	1	0
227	1	76	1	1	6	5.1	9	5.4	6	5	12	4.7	15	4	4.7	455	15.1667	1.3	11.8	48.5	1.81	39	3	140	24.6	1	1	1
228	2	50	1	1	5	4.4	5							1	4.4	35	1.16667	0.6	10.8	14.1	1.12	55	3	140	27.4	1	0
229	1	71	1	1	5.9	4.3	6							1	4.3	42	1.4	1.6	14.1	24	1.3	58	3	140	29.3	1	1	1
230	1	81	1	3	6.4	4.3	1							1	4.3	7	0.233333	2.1	9.7	23.2	1.71	41	3	140	26.7	1	0
231	1	82	2	1	5.8	5.2	9	4.8	5	4.9	11	4.7	29	4	4.7	871	29.0333	1.1	12.4	16.4	1.2	62	2	139	27.6	1	1	1
232	1	35	2	2	5.6	5.8	3							1	5.8	20	0.666667	-0.2	7.2	90.4	8.76	7	5	138	21	0	0
233	1	76	2	1	5.1	4.4	9	4.1	4	4.4	11			3	4.4	309	10.3	0.7	14	37	1.6	45	3	143	20.9	1	1	1
234	2	71	2	1	5.7	4.9	8	5.1	5	5.1	11	5.8	14	4	5.8	399	13.3	-0.1	11.8	24	1.08	53	3	140	24.9	0	1	1
235	1	63	1	1	5.6	5.1	7							1	5.1	43	1.43333	0.5	14.2	59	3.3	20	4	142	21.4	1	0
236	1	61	2	3	5.8	4.7	12	4.8	6	3.4	8			3	3.4	224	7.46667	2.4	11.7	39	1.9	38	3	142	25.6	1	0
237	2	36	2	3	5.6	4.2	11	4.2	6	4.6	12	4.4	16	4	4.4	467	15.5667	1.2	9.8	24.6	1.85	29	4	140	21.4	1	0
238	1	72	1	3	5.8	4.9	8	4.1	6	5.7	7			3	5.7	185	6.16667	0.1	9	53.9	5.78	10	5	144	21	1	1	1
239	1	68	2	2	5.4	5.3	8	5.3	6	5.2	8			3	5.2	222	7.4	0.2	10.4	32	1.6	34	3	144	27.7	1	1	1
240	1	65	1	1	6	4.9	4							1	4.9	28	0.933333	1.1	9.5	128.9	11.92	5	5	141	20.4	1	0
241	2	49	1	2	6.2	5.7	10							1	5.7	67	2.23333	0.5	9.8	32.8	2.95	18	4	138	21.6	1	1	1
242	1	60	1	1	6	4.4	4							1	4.4	28	0.933333	1.6	10.2	68.9	3.8	17	4	136	24.6	1	1	1
243	2	66	2	1	5.9	4.5	9	5.3	5	5	9			3	5	259	8.63333	0.9	10.4	25.7	1.12	52	3	141	24.5	1	1	1
244	1	72	1	1	5.5	5.6	12							1	5.6	82	2.73333	-0.1	9.4	34.3	2.17	32	3	137	18.7	0	1	1
245	2	83	1	1	5.4	4.8	6	5.1	4	4.6	7	4.5	17	4	4.5	505	16.8333	0.9	10.9	28.4	1.08	51	3	139	24	1	0
246	2	75	2	1	5.7			5.1	4					2	5.1	92	3.06667	0.6	10.3	28	1.4	39	3	140	27.4	1	1	1
247	1	71	1	1	5.7	5.5	9							1	5.5	60	2	0.2	10.5	45	3.5	18	4	136	20.7	1	1	1
																		0		none : 0
																		0		유지 : 1
																		0		중지 : 2
